# Supplementary material for: A copia-like retrotransposon insertion in the upstream region of the SHATTERPROOF1 gene, BnSHP1.A9, is associated with quantitative variation in pod shattering resistance in oilseed rape
Source: J Exp Bot. 2020 Jun 11;71(18):5402–13. doi: 10.1093/jxb/eraa281 (PMC7501816; doi:10.1093/jxb/eraa281)
Supplement: eraa281_suppl_Supplementary_Table_S1 [file eraa281_suppl_supplementary_table_s1.xlsx]

## Sheet: Sheet1
Supplementary Table S1. The BnSHP1.A9 promoter and CDS (IF4) genotypes detected in the natural population. X: Missing data; H: Heterozygous
Inbred lines	Country/Region	Type	BnSHP1.A9 Promoter genotype	IF4
8089	Hubei (China)	Semi-winter OSR	R1 allele	R1 allele
RV-F7	Hubei (China)	Semi-winter OSR	R2 allele	R2 allele
0028	Hubei (China)	Semi-winter OSR	R1R2 allele (H)	R1R2 allele (H)
0331-1	Hubei (China)	Semi-winter OSR	R1 allele	R1 allele
0594-1	Hubei (China)	Semi-winter OSR	R1 allele	R1 allele
0789-3	Hubei (China)	Semi-winter OSR	R1 allele	R1 allele
0802-1	Hubei (China)	Semi-winter OSR	R1 allele	R1 allele
0832-1	Hubei (China)	Semi-winter OSR	R1 allele	R1 allele
1019B	Hubei (China)	Semi-winter OSR	R1 allele	R1 allele
1055B	Hubei (China)	Semi-winter OSR	R1 allele	R1 allele
2731-3	Hubei (China)	Semi-winter OSR	R1 allele	R1 allele
6098B	Hubei (China)	Semi-winter OSR	R1 allele	R1 allele
8596-3	Hubei (China)	Semi-winter OSR	R1R2 allele (H)	R1R2 allele
8599-3	Hubei (China)	Semi-winter OSR	R1 allele	R1 allele
901	Hubei (China)	Semi-winter OSR	R1 allele	R2 allele
9016-1	Hubei (China)	Semi-winter OSR	R1 allele	R1 allele
9022-5	Hubei (China)	Semi-winter OSR	R1R2 allele (H)	R1R2 allele
9226-3	Hubei (China)	Semi-winter OSR	R1R2 allele (H)	R1R2 allele
9230-5	Hubei (China)	Semi-winter OSR	R1 allele	R1 allele
9386-1	Hubei (China)	Semi-winter OSR	R1 allele	R1 allele
9388-2	Hubei (China)	Semi-winter OSR	R1 allele	R1 allele
9490-1	Hubei (China)	Semi-winter OSR	R1 allele	R2 allele
9502-10	Hubei (China)	Semi-winter OSR	R1R2 allele (H)	R1R2 allele
9558-1	Hubei (China)	Semi-winter OSR	R1 allele	R1 allele
9559-30	Hubei (China)	Semi-winter OSR	R1R2 allele (H)	R1R2 allele (H)
9905-4	Hubei (China)	Semi-winter OSR	R1 allele	R1 allele
9906-1	Hubei (China)	Semi-winter OSR	R1 allele	R2 allele
AG-outback	Australia	Semi-winter OSR	R1 allele	R2 allele
Apomix	European	Winter	R1 allele	R2 allele
AV-SAPPHIRE	Australia	Semi-winter OSR	X	R2 allele
BLN3342	Australia	Spring	R2 allele	R2 allele
BLN3344	Australia	Spring	R1 allele	R1 allele
BLN3346	Australia	Spring	R1 allele	R1 allele
BLN3352	Australia	Spring	R1 allele	R1 allele
BST7-02M2	Australia	Semi-winter OSR	R2 allele	R2 allele
Chuan2121	Hubei (China)	Semi-winter OSR	R1 allele	R1 allele
Cibrabra	European	Winter	X	R2 allele
F403	Chongqing (China)	Semi-winter OSR	R1 allele	R1 allele
F406	Chongqing (China)	Semi-winter OSR	R1 allele	R1 allele
F421	Chongqing (China)	Semi-winter OSR	R1 allele	R1 allele
F426	Chongqing (China)	Semi-winter OSR	R1 allele	R1 allele
F428	Chongqing (China)	Semi-winter OSR	R2 allele	R2 allele
F437	Chongqing (China)	Semi-winter OSR	R1 allele	R1 allele
F459	Chongqing (China)	Semi-winter OSR	R1 allele	R2 allele
Fan168	Hubei (China)	Semi-winter OSR	R1 allele	R2 allele
Fan189	Hubei (China)	Semi-winter OSR	R1 allele	R1 allele
FC03	Australia	Spring	R1 allele	R2 allele
GSL2	India	Semi-winter OSR	R2 allele	R2 allele
HM42	Zhejiang (China)	Semi-winter OSR	R1 allele	R1 allele
HPR1	Hubei (China)	Semi-winter OSR	R2 allele	R2 allele
Huashuang3	Hubei (China)	Semi-winter OSR	R2 allele	R2 allele
Huashuang4	Hubei (China)	Semi-winter OSR	R1 allele	R1 allele
Huashuang5	Hubei (China)	Semi-winter OSR	R1 allele	R2 allele
Huyou15	Shanghai (China)	Semi-winter OSR	R2 allele	R2 allele
Huyou16	Shanghai (China)	Semi-winter OSR	R1 allele	R1 allele
Huyou17	Shanghai (China)	Semi-winter OSR	R2 allele	R2 allele
Huyou19	Shanghai (China)	Semi-winter OSR	R2 allele	R2 allele
Huyou21	Shanghai (China)	Semi-winter OSR	R2 allele	R2 allele
HX0352	China	Semi-winter OSR	R1 allele	R2 allele
J110	China	Semi-winter OSR	R1R2 allele (H)	R1 allele
J474	China	Semi-winter OSR	R1 allele	R1 allele
K219	Hubei (China)	Semi-winter OSR	R1 allele	R1 allele
L228	Chongqing (China)	Semi-winter OSR	R1 allele	R2 allele
L229	Chongqing (China)	Semi-winter OSR	R1R2 allele (H)	R1R2 allele (H)
L230	Chongqing (China)	Semi-winter OSR	R1 allele	R1 allele
L233	Chongqing (China)	Semi-winter OSR	R1 allele	R1R2 allele (H)
L238	Chongqing (China)	Semi-winter OSR	R2 allele	R2 allele
L239	Chongqing (China)	Semi-winter OSR	R2 allele	R2 allele
Matador	European	Semi-winter OSR	R1 allele	R1 allele
Monty	Australia	Semi-winter OSR	R1 allele	R1 allele
Nilla	European	Winter	X	R2 allele
Ningyou16	Jiangsu (China)	Semi-winter OSR	X	R2 allele
Ningyou18	Jiangsu (China)	Semi-winter OSR	R1 allele	R1 allele
NY 7	Jiangsu (China)	Semi-winter OSR	R1 allele	R2 allele
OG2086	China	Semi-winter OSR	R1 allele	R1 allele
OG2097	China	Semi-winter OSR	R1 allele	R1 allele
OG2118	China	Semi-winter OSR	R1 allele	R1 allele
OG3151	China	Semi-winter OSR	R1 allele	R1 allele
OG3156	China	Semi-winter OSR	R2 allele	R2 allele
OG3174	China	Semi-winter OSR	R1 allele	R2 allele
OG3183	China	Semi-winter OSR	R1R2 allele (H)	R1R2 allele (H)
OG3186	China	Semi-winter OSR	R1 allele	R1 allele (H)
OG3187	China	Semi-winter OSR	R1R2 allele (H)	R1R2 allele (H)
OG3190	China	Semi-winter OSR	R1 allele	R1 allele
OG3191	China	Semi-winter OSR	R1R2 allele (H)	R1 allele
OG3229	China	Semi-winter OSR	R1 allele	R1 allele
OG3237	China	Semi-winter OSR	R1 allele	R1 allele
P10	Chongqing (China)	Spring	R1 allele	R1 allele
P130	Chongqing (China)	Spring	R1 allele	R1 allele
P96	Chongqing (China)	Spring	R1 allele	R1 allele
Purler	Australia	Semi-winter OSR	X	R2 allele
R1	Hubei (China)	Semi-winter OSR	R1 allele	R1 allele
R11	Hubei (China)	Semi-winter OSR	R1 allele	R1 allele
R2	Hubei (China)	Semi-winter OSR	R2 allele	R2 allele
R9	Hubei (China)	Semi-winter OSR	R1 allele	R1 allele
Rivette	Australia	Semi-winter OSR	R2 allele	R2 allele
RR001	Australia	Semi-winter OSR	R1 allele	R2 allele
RR002	Australia	Semi-winter OSR	R2 allele	R2 allele
RR005	Australia	Semi-winter OSR	R1 allele	R1 allele
RR013	Australia	Semi-winter OSR	R1R2 allele (H)	R1R2 allele
RT006	Australia	Spring	R2 allele	R2 allele
RT108	Australia	Spring	R1 allele	R1 allele
RT123	Australia	Spring	R1 allele	R1 allele
Shan2B	Shanxi (China)	Winter	R1 allele	R1 allele
Skipton	Australia	Semi-winter OSR	R1R2 allele (H)	R1 allele
TQ055-02W2	Australia	Semi-winter OSR	R1 allele	R1 allele
Trigold	Australia	Semi-winter OSR	R1 allele	R1 allele
Wanyou12	Anhui (China)	Semi-winter OSR	R1 allele	R1 allele
Wanyou20	Anhui (China)	Semi-winter OSR	R1R2 allele (H)	R1 allele
Westar	Canada	Spring	R1 allele	R1 allele
YangJ6711	Jiangsu (China)	Semi-winter OSR	R1 allele	R1R2 allele (H)
Yangyou4	Jiangsu (China)	Semi-winter OSR	R1 allele	R1 allele
Yangyou6	Jiangsu (China)	Semi-winter OSR	R1 allele	R1 allele
Zayou66	Hubei (China)	Semi-winter OSR	R2 allele	R2 allele
Zhen2609	Jiangsu (China)	Semi-winter OSR	R1 allele	R1R2 allele (H)
Zhen2736	Jiangsu (China)	Semi-winter OSR	R1 allele	R1 allele
Zhen3736	Hubei (China)	Semi-winter OSR	R1R2 allele (H)	R1R2 allele
Zhenyou5	Jiangsu (China)	Semi-winter OSR	R1 allele	R1 allele
Zheshuang3	Zhejiang (China)	Semi-winter OSR	X	R2 allele
Zheshuang6	Zhejiang (China)	Semi-winter OSR	X	R2 allele
Zheshuang72	Zhejiang (China)	Semi-winter OSR	R2 allele	R2 allele
Zheshuang758	Zhejiang (China)	Semi-winter OSR	X	R2 allele
Zheshuang8	Zhejiang (China)	Semi-winter OSR	X	R2 allele
Zheyou18	Zhejiang (China)	Semi-winter OSR	R1R2 allele (H)	R2 allele
Zheyou21	Zhejiang (China)	Semi-winter OSR	X	R2 allele
Zheyou28	Zhejiang (China)	Semi-winter OSR	X	R2 allele
Zheyou50	Zhejiang (China)	Semi-winter OSR	R2 allele	R2 allele
Zhongshuang10	Hubei (China)	Semi-winter OSR	R1 allele	R2 allele
Zhongshuang11	Hubei (China)	Semi-winter OSR	R1 allele	R1 allele
Zhongshuang2	Hubei (China)	Semi-winter OSR	X	R2 allele
Zhongshuang4	Hubei (China)	Semi-winter OSR	R1 allele	R1 allele
Zhongshuang6	Hubei (China)	Semi-winter OSR	R1 allele	R1 allele
Zhongshuang7	Hubei (China)	Semi-winter OSR	R1 allele	R1 allele
Zhongshuang9	Hubei (China)	Semi-winter OSR	R1 allele	R1 allele
Zhongyou821	Hubei (China)	Semi-winter OSR	R1 allele	R1 allele
