# Supplementary material for: A copia-like retrotransposon insertion in the upstream region of the SHATTERPROOF1 gene, BnSHP1.A9, is associated with quantitative variation in pod shattering resistance in oilseed rape
Source: J Exp Bot. 2020 Jun 11;71(18):5402–13. doi: 10.1093/jxb/eraa281 (PMC7501816; doi:10.1093/jxb/eraa281)
Supplement: eraa281_suppl_Supplementary_Table_S2 [file eraa281_suppl_supplementary_table_s2.xlsx]

## Sheet: Sheet1
Supplementary Table S2. The primers used to amplify genomic sequences, CDS and spatial and temporal expression of BnSHP1.A9.
Primer name	Amplification objective	Forward	Reverse	Products length (bp)
BnSHP1.A9g	Genetic analysis	AGAAGTGTCTGAAATCAAAGTGGTA	CCTTAACTATGAATAAGAATGTCGC	R1: 1928 / R2: 1953
BnSHP1.A9p1	Promoter of R1	CCGAGTCCCACGCAAAATAG	CGGCCACGAGTGGAAAAGAT	R1: 2264
BnSHP1.A9p2	Promoter of R2	TCATTGAAAACGCCGAAGGGTT	AGCATACCTGTTGCTGGCGT	R2: 6122
IF4	InDel marker analysis	ACTTGGGACATAGCCTAATGATG	TCGTACCACTTTGATTTCAGACA	R1: 267 / R2: 290
BnSHP1orf	CDS amplfied	ATAAACTTAAATAGCATCGCTCT	TTGTCTCTCTCTCTCTGAAAAAC	R1: 906 / R2: 908
BnSHP1.A9-RT	RT-PCR primers	GTTGGAGAATCACTTGGTTCA	GGTTAACCGGAATATAATTCCGA	313
BnActin	RT-PCR primers	TCTGGCATCACACTTTCTACAACGAGC	CAGGGAACATGGTCGAACCACC	669
