# Supplementary material for: A copia-like retrotransposon insertion in the upstream region of the SHATTERPROOF1 gene, BnSHP1.A9, is associated with quantitative variation in pod shattering resistance in oilseed rape
Source: J Exp Bot. 2020 Jun 11;71(18):5402–13. doi: 10.1093/jxb/eraa281 (PMC7501816; doi:10.1093/jxb/eraa281)
Supplement: eraa281_suppl_Supplementary_Table_S3 [file eraa281_suppl_supplementary_table_s3.xlsx]

## Sheet: Sheet1
Supplementary Table S3. The primers information of SSR and InDel markers used for genotyping a doubled haploid mapping population derived from the R1/R2 and saturation of marker density of A9 linkage group.
SSR or Indel marker	Forward Primer 5'~3'	Reverse Primer 5'~3'
BoGMS2078	CTGTTTGCAGTCCATTGAAGTT	ACGCTTTCCCTTGTACCAATTA
Cnu296	TCTCGTCGCTCTGAATTGTG	TTGTGAAATCAAAGCAAAAAGG
BoGMS3722	GGTGAAGAGCATCCTCCATAAA	CACAACAGAAACAGGTGGAAGA
ni113	TCTTCTGATTTAACAAGTCAACAAAA	TGCCATAAATTGGGGATATAAAA
BrEMS4	GATCCATCTATGGTTCATGG	GTTGACCACCACTGTTGAAT
ni124	AAAAATGTCTTCTTGTATGAATCGTG	CATTGCTCCCAAAACCTTGT
BrBAC250	ATTTGCAACGGTCAAAACAA	CCATGTGAGAAAACCATCTCC
qBrSF6-2562	TGTTTCCCCTATATATTTATTTGTGGT	TCAAAATAACAACCCATTCCA
Cnu264	GTCGTCAGGCAAAGGTGGTT	GGCGGCAGAAAGAAAGAAAG
BrSF148-42	AGCCAGCAGCCAAGAAGATA	TGGTGAACAAGTGTTGGCAT
BrBAC249	TTGTTTTCCACATTGATGAGC	TGGGAACTAGTTGTCCGAATTT
BrSF148-42	AGCCAGCAGCCAAGAAGATA	TGGTGAACAAGTGTTGGCAT
BrBAC249	TTGTTTTCCACATTGATGAGC	TGGGAACTAGTTGTCCGAATTT
ni95	GACAACGGCTAGGGTTTCAA	TGAGAGCTCTGTTGCGAAAA
ni86	TCTGTTCTCATGCTGTGGCT	TCCCCTTGGTGTTTTGTCTC
ni125	GCTCCTTTCTCGCTTTTTCA	TTGTCGTCTGCAAGTTTTGG
BN6A2	CTTTGTGTGGACTTTTAGAACTTTA	CGCAGCTTTTGGCCCACCTG
