# Supplementary material for: A copia-like retrotransposon insertion in the upstream region of the SHATTERPROOF1 gene, BnSHP1.A9, is associated with quantitative variation in pod shattering resistance in oilseed rape
Source: J Exp Bot. 2020 Jun 11;71(18):5402–13. doi: 10.1093/jxb/eraa281 (PMC7501816; doi:10.1093/jxb/eraa281)
Supplement: eraa281_suppl_Supplementary_Table_S5 [file eraa281_suppl_supplementary_table_s5.xlsx]

## Sheet: Sheet1
Supplementary Table S5. The primers information of bisulfite sequencing regions spanning the upstream region of BnSHP1.A9 promoter.
Primer name	Forward/Reverse (5’-3’)	Tm	Product size	Note
R1-mF1	AATTTTGCCTCTCTTGATCTGC	57	124 bp
	GCTTCTGTGATATCGTCACCA	58
R1-mF2	TTTTAAGAAATAGAAATTAAGTTGAAA	54	196 bp
	AATACTACTCCTCTCTCCATCTATCTAC	56
R1-mF3	AAAATTGTGTTTTCGAACG	51	270 bp
	ATATCTACTCTTACACCCCC	53
R1-mF4	GTTTTATGGTAGTAAAATAAGGTTTTTATA	55	165 bp
	TCATAATTCAAAATTTTTAAACATAAC	55
R2-mF1	AATTTTGCCTCTCTTGATCTGC	57	124 bp	Same with R1-mF1
	GCTTCTGTGATATCGTCACCA	58
R2-mF2	CACGAATGGTTTCACGTTCAGT	60	102 bp
	GGGATTCAATGGCTGAGTGCT	61
R2-mF3	GGTTAAGGTATATTTTGTTTAAAAAT	53	147 bp
	AACATCATCCATAAAACCTCTTAC	56
R2-mF4	AAAATTGTGTTTTCGAACG	51	270 bp	Same with R1-mF3
	ATATCTACTCTTACACCCCC	53
