# Supplementary material for: A copia-like retrotransposon insertion in the upstream region of the SHATTERPROOF1 gene, BnSHP1.A9, is associated with quantitative variation in pod shattering resistance in oilseed rape
Source: J Exp Bot. 2020 Jun 11;71(18):5402–13. doi: 10.1093/jxb/eraa281 (PMC7501816; doi:10.1093/jxb/eraa281)
Supplement: eraa281_suppl_Supplementary_Table_S6 [file eraa281_suppl_supplementary_table_s6.xlsx]

## Sheet: Sheet1
Supplementary Table S6. The primers information of hygromycin resistance gene used to screen T0 and T1 transgene positive lines.
	Primer name	Forward/Reverse (5’-3’)	Tm	Product size
	HptII-F	GCTCCATACAAGCCAACCACG	63	474 bp
	HptII-R	GCCTGACCTATTGCATCTCCC	61
