# Supplementary material for: A copia-like retrotransposon insertion in the upstream region of the SHATTERPROOF1 gene, BnSHP1.A9, is associated with quantitative variation in pod shattering resistance in oilseed rape
Source: J Exp Bot. 2020 Jun 11;71(18):5402–13. doi: 10.1093/jxb/eraa281 (PMC7501816; doi:10.1093/jxb/eraa281)
Supplement: eraa281_suppl_Supplementary_Table_S8 [file eraa281_suppl_supplementary_table_s8.xlsx]

## Sheet: Sheet2
Supplementary Table S8. The detailed information on the development of the BnSHP1.A9 IF4 marker used for genetic analysis of R1/R2 DH population.
Source	ID	Box	Row	Column	IF4 (R1)	IF4 (R2)
17SHT-R1R2	R1R2-10	1	A	1	267
17SHT-R1R2	R1R2-86	1	B	1		290
17SHT-R1R2	R1R2-79	1	C	1	267
17SHT-R1R2	R1R2-91	1	D	1		291
17SHT-R1R2	R1R2-78	1	E	1		290
17SHT-R1R2	R1R2-88	1	F	1		290
17SHT-R1R2	R1R2-90	1	G	1		290
17SHT-R1R2	R1R2-15	1	H	1	267
17SHT-R1R2	R1R2-75	1	A	2		290
17SHT-R1R2	R1R2-85	1	B	2	x	x
17SHT-R1R2	R1R2-30	1	C	2		290
17SHT-R1R2	R1R2-98	1	D	2	267
17SHT-R1R2	R1R2-65	1	E	2		294
17SHT-R1R2	R1R2-5	1	F	2	267
17SHT-R1R2	R1R2-7	1	G	2	267
17SHT-R1R2	R1R2-32	1	H	2	267
17SHT-R1R2	R1R2-72	1	A	3		290
17SHT-R1R2	R1R2-11	1	B	3		290
17SHT-R1R2	R1R2-4	1	C	3	267
17SHT-R1R2	R1R2-48	1	D	3	x	x
17SHT-R1R2	R1R2-17	1	E	3		290
17SHT-R1R2	R1R2-38	1	F	3		290
17SHT-R1R2	R1R2-46	1	G	3	267
17SHT-R1R2	R1R2-97	1	H	3		290
17SHT-R1R2	R1R2-18	1	A	4		290
17SHT-R1R2	R1R2-44	1	B	4	267
17SHT-R1R2	R1R2-3	1	C	4	267
17SHT-R1R2	R1	1	D	4	267
17SHT-R1R2	R1R2-71	1	E	4		290
17SHT-R1R2	R2	1	F	4		290
17SHT-R1R2	R1R2-81	1	G	4		290
17SHT-R1R2	R1R2-92	1	H	4		290
17SHT-R1R2	R1R2-83	1	A	5		290
17SHT-R1R2	R1R2-96	1	B	5	267
17SHT-R1R2	R1R2-49	1	C	5		290
17SHT-R1R2	R1R2-94	1	D	5	267
17SHT-R1R2	R1R2-45	1	E	5	267
17SHT-R1R2	R1R2-55	1	F	5	267
17SHT-R1R2	R1R2-95	1	G	5	267
17SHT-R1R2	R1R2-24	1	H	5		290
17SHT-R1R2	R1R2-70	1	A	6		290
17SHT-R1R2	R1R2-23	1	B	6	267
17SHT-R1R2	R1R2-29	1	C	6		290
17SHT-R1R2	R1R2-2	1	D	6		290
17SHT-R1R2	R1R2-54	1	E	6		290
17SHT-R1R2	R1R2-9	1	F	6	267
17SHT-R1R2	R1R2-93	1	G	6		290
17SHT-R1R2	R1R2-69	1	H	6		290
17SHT-R1R2	R1R2-74	1	A	7	267
17SHT-R1R2	R1R2-28	1	B	7	267
17SHT-R1R2	R1R2-76	1	C	7		290
17SHT-R1R2	R1R2-73	1	D	7	267
17SHT-R1R2	R1R2-27	1	E	7	267
17SHT-R1R2	R1R2-13	1	F	7	267
17SHT-R1R2	R1R2-56	1	G	7	267
17SHT-R1R2	R1R2-47	1	H	7		290
17SHT-R1R2	R1R2-35	1	A	8		290
17SHT-R1R2	R1R2-57	1	B	8	267
17SHT-R1R2	R1R2-42	1	C	8	267
17SHT-R1R2	R1R2-82	1	D	8		290
17SHT-R1R2	R1R2-51	1	E	8		290
17SHT-R1R2	R1R2-26	1	F	8		290
17SHT-R1R2	R1R2-53	1	G	8		290
17SHT-R1R2	R1R2-14	1	H	8	267
17SHT-R1R2	R1R2-20	1	A	9		290
17SHT-R1R2	R1R2-6	1	B	9	267
17SHT-R1R2	R1R2-59	1	C	9	267
17SHT-R1R2	R1R2-31	1	D	9	x	x
17SHT-R1R2	R1R2-12	1	E	9		290
17SHT-R1R2	R1R2-19	1	F	9	267
17SHT-R1R2	R1R2-58	1	G	9	x	x
17SHT-R1R2	R1R2-16	1	H	9	x	x
17SHT-R1R2	R1R2-37	1	A	10		290
17SHT-R1R2	R1R2-25	1	B	10		290
17SHT-R1R2	R1R2-22	1	C	10		290
17SHT-R1R2	R1R2-64	1	D	10		290
17SHT-R1R2	R1R2-66	1	E	10		290
17SHT-R1R2	R1R2-80	1	F	10		290
17SHT-R1R2	R1R2-60	1	G	10		290
17SHT-R1R2	R1R2-33	1	H	10	267
17SHT-R1R2	R1R2-36	1	A	11		290
17SHT-R1R2	R1R2-68	1	B	11		290
17SHT-R1R2	R1R2-52	1	C	11		290
17SHT-R1R2	R1R2-50	1	D	11	267
17SHT-R1R2	R1R2-87	1	E	11		290
17SHT-R1R2	R1R2-43	1	F	11	267
17SHT-R1R2	R1R2-63	1	G	11		290
17SHT-R1R2	R1R2-34	1	H	11	267
17SHT-R1R2	R1R2-62	1	A	12		290
17SHT-R1R2	R1R2-40	1	B	12	267
17SHT-R1R2	R1R2-8	1	C	12		290
17SHT-R1R2	R1R2-1	1	D	12		290
17SHT-R1R2	R1R2-39	1	E	12		290
17SHT-R1R2	R1R2-41	1	F	12		290
17SHT-R1R2	R1R2-67	2	A	1		290
17SHT-R1R2	R1R2-77	2	B	1		290
17SHT-R1R2	R1R2-61	2	C	1		290
