# Supplementary material for: A copia-like retrotransposon insertion in the upstream region of the SHATTERPROOF1 gene, BnSHP1.A9, is associated with quantitative variation in pod shattering resistance in oilseed rape
Source: J Exp Bot. 2020 Jun 11;71(18):5402–13. doi: 10.1093/jxb/eraa281 (PMC7501816; doi:10.1093/jxb/eraa281)
Supplement: eraa281_suppl_Supplementary_Table_S9 [file eraa281_suppl_supplementary_table_s9.xlsx]

## Sheet: Sheet1
Supplementary Table S9. Pod shatter resistance index (PSR1) of transgenic and parental lines of R1/R2 doubled haploid population. PSRI was tested using random impact test.
line ID	BnSHP1 allele	Lab ID	PSRI	Average PSR1 of tested line
R1 parental line	Control line-R1	R1-1	0.84
R1 parental line	Control line-R2	R1-2	0.685
R1 parental line	Control line-R3	R1-3	0.925
R1 parental line	Control line-R4	R1-4	0.815
R1 parental line	Control line-R5	R1-5	0.925
R1 parental line	Control line-R6	R1-6	0.885
R1 parental line	Control line-R7	R1-7	0.725
R1 parental line	Control line-R8	R1-8	0.855	0.831875
R2 parental line	Control line R2	R2-1	0.045
R2 parental line	Control line R2	R2-2	0.033
R2 parental line	Control line R2	R2-3	0.058
R2 parental line	Control line R2	R2-4	0.047
R2 parental line	Control line R2	R2-5	0.021	0.0408
Transgenic line 18	BnSHP1.A9 (R1)	T18-1	0.54
Transgenic line 18	BnSHP1.A9 (R1)	T18-2	0.57
Transgenic line 18	BnSHP1.A9 (R1)	T18-3	0.49
Transgenic line 18	BnSHP1.A9 (R1)	T18-4	0.465
Transgenic line 18	BnSHP1.A9 (R1)	T18-5	0.6
Transgenic line 18	BnSHP1.A9 (R1)	T18-6	0.49
Transgenic line 18	BnSHP1.A9 (R1)	T18-7	0.39
Transgenic line 18	BnSHP1.A9 (R1)	T18-8	0.63
Transgenic line 18	BnSHP1.A9 (R1)	T18-9	0.55
Transgenic line 18	BnSHP1.A9 (R1)	T18-10	0.43
Transgenic line 18	BnSHP1.A9 (R1)	T18-11	0.6
Transgenic line 18	BnSHP1.A9 (R1)	T18-12	0.66
Transgenic line 18	BnSHP1.A9 (R1)	T18-13	0.47
Transgenic line 18	BnSHP1.A9 (R1)	T18-14	0.49	0.526786
Transgenic line 24	BnSHP1.A9 (R1)	T24-1	0.31
Transgenic line 24	BnSHP1.A9 (R1)	T24-2	0.46
Transgenic line 24	BnSHP1.A9 (R1)	T24-3	0.46
Transgenic line 24	BnSHP1.A9 (R1)	T24-4	0.44
Transgenic line 24	BnSHP1.A9 (R1)	T24-5	0.44
Transgenic line 24	BnSHP1.A9 (R1)	T24-6	0.3
Transgenic line 24	BnSHP1.A9 (R1)	T24-7	0.32
Transgenic line 24	BnSHP1.A9 (R1)	T24-8	0.465
Transgenic line 24	BnSHP1.A9 (R1)	T24-9	0.34
Transgenic line 24	BnSHP1.A9 (R1)	T24-10	0.49
Transgenic line 24	BnSHP1.A9 (R1)	T24-11	0.49
Transgenic line 24	BnSHP1.A9 (R1)	T24-12	0.32
Transgenic line 24	BnSHP1.A9 (R1)	T24-13	0.33
Transgenic line 24	BnSHP1.A9 (R1)	T24-14	0.47
Transgenic line 24	BnSHP1.A9 (R1)	T24-15	0.22
Transgenic line 24	BnSHP1.A9 (R1)	T24-16	0.54
Transgenic line 24	BnSHP1.A9 (R1)	T24-17	0.54
Transgenic line 24	BnSHP1.A9 (R1)	T24-18	0.34
Transgenic line 24	BnSHP1.A9 (R1)	T24-19	0.43
Transgenic line 24	BnSHP1.A9 (R1)	T24-20	0.46	0.40825
Transgenic line 26	BnSHP1.A9 (R1)	T26-1	0.3
Transgenic line 26	BnSHP1.A9 (R1)	T26-2	0.32
Transgenic line 26	BnSHP1.A9 (R1)	T26-3	0.41
Transgenic line 26	BnSHP1.A9 (R1)	T26-4	0.3
Transgenic line 26	BnSHP1.A9 (R1)	T26-5	0.32
Transgenic line 26	BnSHP1.A9 (R1)	T26-6	0.39
Transgenic line 26	BnSHP1.A9 (R1)	T26-7	0.37
Transgenic line 26	BnSHP1.A9 (R1)	T26-8	0.42
Transgenic line 26	BnSHP1.A9 (R1)	T26-9	0.33	0.351111
Transgenic line 33	BnSHP1.A9 (R1)	T33-1	0.6
Transgenic line 33	BnSHP1.A9 (R1)	T33-2	0.54
Transgenic line 33	BnSHP1.A9 (R1)	T33-3	0.51
Transgenic line 33	BnSHP1.A9 (R1)	T33-4	0.48
Transgenic line 33	BnSHP1.A9 (R1)	T33-5	0.51
Transgenic line 33	BnSHP1.A9 (R1)	T33-6	0.45
Transgenic line 33	BnSHP1.A9 (R1)	T33-7	0.55	0.52
Transgenic line 9	BnSHP1.A9 (R2)	T9-1	0.32
Transgenic line 9	BnSHP1.A9 (R2)	T9-2	0.355
Transgenic line 9	BnSHP1.A9 (R2)	T9-3	0.33
Transgenic line 9	BnSHP1.A9 (R2)	T9-4	0.5
Transgenic line 9	BnSHP1.A9 (R2)	T9-5	0.35
Transgenic line 9	BnSHP1.A9 (R2)	T9-6	0.345
Transgenic line 9	BnSHP1.A9 (R2)	T9-7	0.53
Transgenic line 9	BnSHP1.A9 (R2)	T9-8	0.39
Transgenic line 9	BnSHP1.A9 (R2)	T9-9	0.35
Transgenic line 9	BnSHP1.A9 (R2)	T9-10	0.36
Transgenic line 9	BnSHP1.A9 (R2)	T9-11	0.56
Transgenic line 9	BnSHP1.A9 (R2)	T9-12	0.55
Transgenic line 9	BnSHP1.A9 (R2)	T9-13	0.46
Transgenic line 9	BnSHP1.A9 (R2)	T9-14	0.49
Transgenic line 9	BnSHP1.A9 (R2)	T9-15	0.39
Transgenic line 9	BnSHP1.A9 (R2)	T9-16	0.32
Transgenic line 9	BnSHP1.A9 (R2)	T9-17	0.37
Transgenic line 9	BnSHP1.A9 (R2)	T9-18	0.4
Transgenic line 9	BnSHP1.A9 (R2)	T9-19	0.43
Transgenic line 9	BnSHP1.A9 (R2)	T9-20	0.44
Transgenic line 9	BnSHP1.A9 (R2)	T9-21	0.37	0.41
